# Supplementary material for: Interactions between SQUAMOSA and SHORT VEGETATIVE PHASE MADS-box proteins regulate meristem transitions during wheat spike development
Source: Plant Cell. 2021 Nov 2;33(12):3621–44. doi: 10.1093/plcell/koab243 (PMC8643710; doi:10.1093/plcell/koab243)
Supplement: koab243_Supplementary_Data [file koab243_supplementary_data.zip]

Archive with 4 entries (4 files):
- Supplemental Data SNo.pdf
- tpc.21.00586_SupplementalDataSet1.xlsx
- tpc.21.00586_SupplementalDataSet2.docx
- tpc.21.00586_SupplementalFile1.docx
